# Supplementary material for: Augmented Anti-Bactericidal Permeability-Increasing Protein Antibody Levels in Rheumatoid Arthritis Patients Complicated by Usual Interstitial Pneumonia
Source: J Clin Med. 2026 Jul 10;15(14):5433. doi: 10.3390/jcm15145433 (PMC13412791; doi:10.3390/jcm15145433)
Supplement: Supplementary file 1 [file jcm-15-05433-s001.zip]

Archive with 1 entries (1 files):
- jcm-4399022-supplementary.pdf
